# Supplementary material for: China’s Trade of Agricultural Products Drives Substantial Greenhouse Gas Emissions
Source: Int J Environ Res Public Health. 2022 Nov 27;19(23):15774. doi: 10.3390/ijerph192315774 (PMC9740673; doi:10.3390/ijerph192315774)
Supplement: Supplementary file 1 [file ijerph-19-15774-s001.zip]

Archive with 1 entries (1 files):
- ijerph-2020763-supplementary.pdf
